# Supplementary material for: A nexus of lipid and O-Glcnac metabolism in physiology and disease
Source: Front Endocrinol (Lausanne). 2022 Aug 30;13:943576. doi: 10.3389/fendo.2022.943576 (PMC9468787; doi:10.3389/fendo.2022.943576)
Supplement: Supplementary file 1 [file Table_1.xls]

## Sheet: Hyperlipidemia
Supplemental Table 1. An expanded version of Table 1 showing detailed outcomes on protein O-GlcNAcylation, Hexosamine Biosynthetic Pathway (HBP) elements and the OGT and OGA enzymes in response to various conditions of hyperlipidemia. Results are organized by tissue type and listed differentially by sex, model, condition and literature source. Model types include genetic obesity, diet induced obe…
Model Type	Species	Cell Type	Sex	Condition	Duration	O-GlcNAcylation	HBP	OGT	OGA	Source
LIVER
Genetic Obesity	Mouse	-	Male	Ob/Ob	9 wks old	↑	-	↔	-	34046694 Raab 2021
Genetic Obesity	Mouse	-	Male	Ob/Ob	8, 14 wks old	-	↔ UDP-HexNac	-	-	9227455 Buse 1997
							↔ GFAT (Activity)
Genetic Obesity	Mouse	-	Male	KKAy	3 wks old	-	↔ UDP-GlcNAc	-	-	15694357 Fujita 2005
Genetic Obesity	Mouse		Male	db/db	12 wks old	↑	-	↓ncOGT	-	22883232 Ruan 2012
								↓ mOGT
DIO	Mouse	-	Male	HFD (60%)	6 wks	↑ (40%)	-	-	-	33916835 Zuliani 2021
DIO	Mouse	-	Male	HFD (30%)	12 wks	↑	-	↑ (2-fold)	-	26402673 Zhao 2015
DIO	Mouse	-	Male	HFD	Unknown	↑	-	↑ncOGT	-	22883232 Ruan 2012
								↔ mOGT
DIO	Rat	-	Male	HFD	3 days	↑ (60%)	-	-	-	12070307 Obici 2002
DIO	Rat	-	Male	HFD (45%)	12 wks	↑ ( nuclear)	-	-	-	15955132 Li 2005
DIO	Yellow Croaker Fish	-	-	HFD (18% vs. 13% Ctl)	10 wks	-	-	↑ (mRNA)	↓ (mRNA)	34063748 Pang 2021
In vitro LCFA	Human	HepG2 (carinoma)	-	Palmitate (200-400 uM)	24 hrs	↑	-	-	-	26402673 Zhao 2015
In vitro LCFA	Mouse	AML12	-	Palmitate (100-250 uM)	12 hrs	↑ (dose-dependent)	-	↑ (protein)	↔	31717261 Lee 2019
In vitro LCFA	Yellow Croaker Fish	Primary Hepatocytes	-	Oleate (800 uM)	24 hrs	↑	-	↑ (mRNA)	↓ (mRNA, trend)	34063748 Pang 2021
SKELETAL MUSCLE
Obesity	Human	Quadriceps Femoralis	Male	BMI (>=30, non-diabetic)	N/A	-	↑GFAT (activity)	-	-	8636435 Daniels 1997
Genetic Obesity	Mouse	Hindlimb	Male	Ob/Ob	8-17 wks old	-	↑ UDP-HexNAc	-	-	9227455 Buse 1997
							↑ GFAT (activity)
Genetic Obesity	Mouse	Hindlimb	Male	KKAy	3 wks old	-	↑ UDP-GlcNAc	-	-	15694357 Fujita 2005
Genetic Obesity	Rat	Hindlimb	Male	Zucker Diabetic Fatty	6-24 wks	-	↔ UDP-GlcNAc	-	-	12721503 Bosch 2003
DIO	Mouse	-	Male	HFD (45%)	16 wks	↑ (esp. mitochondria)	-	↔	↓ (2-fold)	26993634 Wang 2016
DIO	Rat	-	Male	HFD	3 days	↑ (35%)	-	-	-	12070307 Obici 2002
DIO	Swine	Longissimus Thoracis Muscle Core	Castrated Male	Conjugated Linoleic Acid Diet	45 days	-	↑ GFAT (mRNA)	-	-	11932205 Meadus 2002
Lipid Infusion	Rat	-	Male	Intralipid Infusion (high insulin)	3-7 hrs	-	↑ UDP-GlcNAc	-	-	9151789 Hawkins 1997
Lipid Infusion	Rat	Soleus, Tibialis Anterior, Extensor Digitorum Longus	Male	Intralipid Infusion (physiological insulin)	50-330 minutes	-	↔ UDP-GlcNAc	-	-	11272156 Choi 2001
In vitro LCFA	Rat	L6 Myotubes	-	Palmitate (300 uM)	15-16 hrs	↑ (24%)	-	-	-	22002007 Habegger 2012
In vitro LCFA	Human	Primary skeletal muscle grown from satellite cells; from lateral portion of quadriceps femoris (vastus lateris) biopsy	-	Palmitate (125-500 uM, saturated LCFA)	20 hrs	-	↑ GFAT (mRNA, dose-dependent, 3.1-fold max)	-	-	12606504 Weigert 2003
							↑ GFAT (protein, 1.7-fold)
							↑ UDP-GlcNAc (1.3-fold)
				Stearate (500 uM, saturated LCFA)			↑ GFAT (mRNA. 4.2-fold)
				Linoleate (500 uM, unsaturated LCFA)			↑ GFAT (mRNA, 1.5-fold)
							↔ UDP-GlcNAc
				Palmitoylate or Oleate (500 uM, unsaturated LCFA)			↔ GFAT (mRNA)
PANCREATIC ISLETS
Obesity	Human	Primary Isolated Islet	Female	BMI>=30	-	↑ (50-60 kDa, trend)	-	↔	-	32375037 Lockridge 2020
			Male			↓ (50-60 kDa)		↓
DIO	Mouse	Primary Isolated Islet	Male	HFD (60%)	6 wks	↑ (50-60 kDa)	-	↑	↑	32375037 Lockridge 2020
DIO	Mouse	Primary Isolated Islet	Female	HFD (60%)	6 wks	↑ (50-60 kDa)	-	↔	↔	32375037 Lockridge 2020
					12 wks	↔		-	-
					18 wks	↓		↓	-
In vitro LCFA	Human	Primary Isolated Islets	Male	Palmitate (100 uM)	2 hrs	↑ Obese Donor	-	-	-	32375037 Lockridge 2020
						↔ Lean Donor (BMI <=25)
In vitro LCFA	Mouse	Min6 Beta Cells	-	Palmitate	48 hrs	-	↑ GNAT (mRNA)	-	-	11916915 Busch 2002
				Oleate			↔ GNAT (mRNA)
HEART
DIO	Mouse	Aorta	Female	HFD	3 mo	↑	-	-	-	18174452 Luo 2008
DIO	Mouse	Aorta	Male	HFD (45%)	22 wks	↑	↑ GFAT (protein)	↑	↓	30786250 Cui 2019
DIO	Rat	-	Male	HFD (45%)	12 wks	↑ ( nuclear)	-	-	-	15955132 Li 2005
DIO	Rat	Center Cross-section	-	HFD (60%) + low-dose STZ (75 mg/kg)	2-4 months	↑	↑ GFAT (protein)	↔	↔	22874425 Fricovsky 2012
DIO	Swine	Left Ventricle	Intact Male	2248 kcal/d high cholesterol diet	12 wks	↑	↓ UDP-GlcNAc	↔	↓ (4 to 5-fold)	31790488 Karimi 2019
DIO	Rat	Aorta	Male	HFD (40%)	12 wks	↑	-	-	-	21385329 Rajamani 2011
In vitro LCFA	Rat	Primary Neonatal Cardiomyocytes	-	Oleate (400 uM)	3 days	↑ (3-fold)	↑ GFAT (48%)	-	-	22874425 Fricovsky 2012
KIDNEY
Genetic Obesity	Mouse	Renal tubules	Male	db/db	18 wks	↑	-	-	-	31043434 Sugahara 2019
DIO	Rat	-	Male	HFD (45%)	12 wks	↔ ( nuclear)	-	-	-	15955132 Li 2005
DIO	Mouse	Renal tubules	-	HFD (60%)	16 wks	↑	-	-	-	31043434 Sugahara 2019
In vitro LCFA	Rat	Mesangial	Male	Palmitate (200-600 uM)	24 hrs	↑	-	-	-	24616092 Park 2014
RETINA
DIO	Mouse	Whole retina	Male	HFD (40%)	4 wks	↑	↑ GFAT2	-	-	30254013 Dai 2018
							↔ GFAT1 (mRNA)
In vitro LCFA	Rat	TR-MUL Müller	-	Palmitate (500 uM)	8 hrs	↑	↑ GFAT1 (mRNA)	-	-	30254013 Dai 2018
							↑ GFAT2 (protein, mRNA)
In vitro Lipid	Rat	TR-MUL Müller	-	Cer6 (ceramide analogue)	16 hrs	↑	↓GFAT1 (mRNA, ↔ protein)	-	-	30254013 Dai 2018
							↑ GFAT2 (protein, mRNA)
STOMACH & INTESTINE
DIO	Mouse	Colon	-	Unknown	2 months	↑	-	-	-	32783937 Ruan 2020
In vitro LCFA	Human	MKN-45, SGC7901 (Gastric Cancer)	-	Palmitate	3 hrs	↑ (dose-dependent)	↑ GFAT (mRNA, protein)	↑ OGT (mRNA, protein)	-	31410220 Jiang 2019
In vitro SCFA	Human	Cao-2 (Instestinal Epithelium)	-	SCFA mix (acetate, propionate, butyrate)	2 days	↑	-	-	-	32783937 Ruan 2020
MACROPHAGES
DIO	Mouse	F4/80+, CCR2+ or CD11c+	Male	HFD	1-4 wks	↔	-	-	-	32601203 Yang 2020
		F4/80+, MGL1+ or CD206+				↑
		F4/80+			12 wks	↓
In vitro LCFA	Mouse	Bone-Marrow Derived		Palmitate (300 uM)	2-24 hrs	↑ (progressive w/time)	-	↔	↔
BRAIN
DIO	Mouse	Hippocampus	Male	HFD (60%)	6 wks	↓ (30%)	↑pGFAT1 (Ser243, inhibitory)	↓O-GlcNAcylation	↔	33916835 Zuliani 2021
								↑pSer/pThr; ↓pTyr
							↔ GFAT1 (activity)
DIO	Rat	Hypothalamus	Male	HFD (60%)	6 wks	-	↓ GNPDA2 (mRNA)	-	-	21779089 Gutierrez-Aguilar 2012; 34912841 Gutierrez-Aguilar 2021
							↔ GFAT (mRNA)
In vitro LCFA	Human	SHSY-5Y (neuroblastoma)	-	Palmitate (100 uM) + Insulin (20 nM)	24 hrs	↓ (50%)	-	-	-	33916835 Zuliani 2021
VASCULATURE
DIO	Rat	Cerebral Arteries	Male	HFD (45%)	8-12 wks	↑	-	-	-	26929437 Lima 2016
ADIPOSE
DIO	Mouse	WAT	Male	HFD (60%)	4 wks	↑↑eWAT	-	-	-	31924761 Yang 2020
						↑ iWAT
PLASMA
Lipid Infusion	Rat	Plasma	Male	Lipid Emulsion Infusion	3 hrs	-	↑ UDP-GlcNAc (2-fold)	-	-	9641678 Wang 1998
OOCYTE
In vitro LCFA	Mouse	Oocyte	-	Multi-lipid (1 mM)	8 hrs	-	↑GFAT1 (mRNA)	↔ mRNA	-	25714624 Wong 2015
							↔ GFAT2 (mRNA)
					16 hrs	↑ (nuclear)	↔GFAT1 (mRNA)	↓ mRNA	-
							↓ GFAT2 (mRNA)
